# Supplementary material for: It takes two to tango: cardiac fibroblast-derived NO-induced cGMP enters cardiac myocytes and increases cAMP by inhibiting PDE3
Source: Commun Biol. 2023 May 10;6:504. doi: 10.1038/s42003-023-04880-5 (PMC10172304; doi:10.1038/s42003-023-04880-5)
Supplement: Supplementary file 4 — Supplementary Data [file 42003_2023_4880_MOESM4_ESM.csv]

Fig. 2a;NO;3.596;1.262;3.178;1.344;3.927
;CNP;9.669;9.526;7.876;6.059;7.571
;B41;5.195;4.950;5.441;4.502;6.224
Fig. 2b;NO;6.706;11.819;10.592;8.992;10.347
;NO CBX;-0.907;-0.745;-0.246;1.373;2.391
;CNP;14.847;7.898;9.233;10.975;12.144
;CNP CBX;7.373;8.960;10.124;10.488;12.502
Fig. 2c;NO;3.239;13.099;6.784;16.740;7.865
;NO GAP26;-2.886;1.517;-1.138;1.645;-1.039
;NO GAP27;-0.054;1.072;-0.578;-0.976;-2.689
Fig. 2d;NO;5.345;7.358;9.849;12.081;10.197
;NO aGlycA;-0.234;-0.116;1.803;-0.441;3.033
;NO bGlycA;0.860;0.984;0.203;0.427;1.168
Fig. 3;untreated;11.538;19.048;6.250;10.000;10.000
;ctrl;9.524;16.667;8.333;8.333;10.101
;#66;0.000;0.000;0.000;0.000;0.000
;#68;0.000;0.000;0.000;0.000;0.000
Fig. 4a;ctrl;3.979;1.983;3.499;4.972;4.677
;Cil;10.442;12.550;8.747;10.930;12.199
;B60;3.487;3.967;4.544;4.845;2.428
;Cil B60;8.892;13.024;9.020;9.034;12.725
;IBMX;12.361;16.088;13.632;14.007;15.773
Fig. 4b;ctrl;2.887;1.872;3.771;5.073;4.914
;8MMX;7.073;7.487;6.306;8.723;8.422
;8MMX Cil;13.571;12.354;11.063;14.865;13.066
;Sil;0.441;3.161;2.696;4.335;5.245
;IBMX;11.072;12.465;12.493;13.601;13.018
Fig. 4c;ctrl;4.057;3.575;2.379;3.476;2.368
;PF;3.507;3.361;5.013;2.215;0.874
;B73;4.864;0.916;4.921;3.975;0.957
;ITI;8.953;9.545;8.150;5.672;9.063
;IBMX;10.585;13.061;13.828;12.879;17.158
Fig. 5a;ctrl;2.072;3.051;2.390;2.334;1.383
;Fsk;13.782;10.099;10.106;7.712;6.999
;Cil;2.773;2.961;2.513;2.810;1.750
;Fsk Cil;11.884;26.207;18.696;9.898;15.924
Fig. 5b;ctrl;1.916;3.861;2.151;2.306;2.024
;Fsk;5.559;8.806;8.492;10.773;4.876
;NO+B41;1.830;2.643;1.812;2.428;2.306
;Fsk NO+B41;13.709;22.000;9.165;19.362;17.221
Fig. 5c;Fsk;6.864;10.405;10.814;9.718;10.767
;Fsk CBX;10.870;8.541;11.371;9.960;5.856
;Fsk NO+B41;13.993;16.503;14.154;12.080;13.413
;Fsk NO+B41 CBX;8.049;5.948;11.064;10.086;8.616
Fig. 6a;ctrl;2.308;2.151;1.384;2.486;2.075
;Cil;2.310;2.668;3.839;2.559;3.085
;Iso;4.494;6.018;4.320;5.906;4.858
;Iso Cil;11.859;10.197;11.246;12.664;11.251
Fig. 6b;ctrl;4.015;5.413;4.493;3.543;4.610
;Iso;6.269;7.406;5.847;5.690;8.152
;B41;4.774;4.036;4.786;5.952;5.528
;Iso B41;9.580;12.346;6.887;7.898;8.522
Fig. 6c;Iso;5.847;5.483;7.561;5.137;6.691
;Iso CBX;6.460;5.231;8.584;4.454;5.924
;Iso B41;13.011;8.773;9.163;12.697;11.825
;Iso B41 CBX;6.132;5.633;4.997;5.299;7.991
Fig. 6d;Iso;6.573;6.328;5.993;4.266;2.876
;Iso GAP26;4.694;6.023;5.488;5.404;3.384
;Iso B41;8.454;11.691;13.894;14.581;8.463
;Iso B41 GAP26;5.557;8.542;4.879;4.074;2.586
Fig. 6e;Iso;3.951;4.913;4.092;3.243;5.593
;Iso GAP27;5.741;5.000;3.888;4.048;5.603
;Iso B41;11.984;10.579;7.540;10.346;11.048
;Iso B41 GAP27;8.032;6.542;4.782;3.752;5.165
Fig. 6f;Iso;4.712;7.386;5.893;6.134;6.517
;Iso B41;10.266;12.007;8.602;10.190;11.732
;Iso Cil;12.274;10.318;11.137;14.667;13.049
;Iso B41 Cil;13.704;11.168;12.680;11.514;10.578
Fig. 7a	c;ctrl;0.7150;0.5228;0.2684;0.2704;0.2023
;LNNA;0.1736;0.1424;0.1469;0.0925;0.1119
;Iso;0.7352;0.3989;0.3300;0.4214;0.2035
;BRL;0.4332;0.5828;0.5618;0.4663;0.2117
Fig. 7b;ctrl;4.0171;2.2942;3.0003;3.8136;3.4013
;LNNA;3.8143;1.9284;2.7056;3.4123;3.8014
;Iso;8.5326;6.8282;12.1088;10.5414;15.4922
;Iso LNNA;4.8559;3.2616;7.4821;4.0795;2.9972
Fig. 7d;ctrl;5.0375;3.1233;2.1861;6.2278;4.1015
;BRL;4.9392;3.3164;3.5158;5.1132;2.6821
;Fsk;13.2332;11.8786;14.4895;15.5818;10.0777
;Fsk BRL;16.3823;11.0733;15.9272;16.9342;8.5067
Fig. 8a;ctrl: 0 nM Iso;1.409;0.510;0.847;0.836;1.897
;ctrl: 1 nM Iso;1.808;1.492;0.908;0.673;2.509
;ctrl: 3 nM Iso;1.255;1.876;0.825;0.651;3.162
;ctrl: 10 nM Iso;12.759;13.122;10.031;13.592;10.421
;ctrl: 30 nM Iso;16.678;16.747;21.769;15.144;19.633
;ctrl: 100 nM Iso;11.182;56.238;19.423;15.297;9.768
;B41: 0 nM Iso;1.319;2.572;0.653;2.588;2.471
;B41: 1 nM Iso;1.756;2.103;0.735;2.583;2.648
;B41: 3 nM Iso;11.808;4.262;12.351;15.407;10.493
;B41: 10 nM Iso;18.229;5.681;20.109;17.091;18.901
;B41: 30 nM Iso;17.660;24.095;13.776;18.136;16.783
;B41: 100 nM Iso;18.304;29.959;17.520;18.235;17.789
Fig. 8b;CNP;28.361;16.558;35.252;32.054;14.412
;GSNO B41 10 �M;5.284;3.963;5.112;4.717;4.260
;GSNO B41 1 �M;2.891;4.478;3.475;2.472;2.005
;ctrl;3.885;3.199;2.099;2.337;2.257
;ctrl;4.271;4.605;2.920;2.193;1.588
;B41;6.278;3.438;2.573;4.030;1.701
;Iso;3.627;5.558;2.319;1.691;1.712
;Iso B41;27.017;23.485;18.317;33.064;28.490
;Iso B41 CBX;8.044;3.793;3.559;4.647;5.404
;Iso 10 nM ;23.328;26.630;29.288;35.923;30.612
;Iso 10 nM LNNA;6.843;3.047;3.020;3.138;2.186
;Iso 10 nM CBX;6.186;2.844;2.255;1.462;1.790
Fig. 8c;ctrl;1.785;6.408;7.223;3.594;0.130
;Iso;2.021;2.249;2.546;5.836;0.109
;Iso B41;16.331;17.115;26.109;41.566;18.070
;Iso Cil;10.050;12.872;19.903;44.940;26.720
;Iso B41 Cil;14.937;30.959;16.587;29.286;17.702
;Iso B41 GAP26;12.318;1.235;3.663;0.937;0.559
;Iso B41 GAP27;6.625;0.645;4.066;0.246;5.080
;Iso 10 nM;17.527;27.717;21.238;26.773;21.777
;Iso 10 nM GAP26;12.753;1.853;2.121;0.084;0.155
;Iso 10 nM GAP27;10.877;0.905;3.424;0.191;0.591
;Iso ITI;6.857;1.267;1.469;1.180;0.112
;Iso B41 ITI;14.214;16.897;13.140;22.131;31.338
Fig. 8d;CNP;19.418;14.732;32.343;37.792;15.432
;ctrl;4.318;3.518;2.274;6.027;0.681
;ctrl;3.716;2.809;3.272;4.716;1.557
;B41;0.036;2.805;1.757;3.328;2.225
;Iso;3.716;5.556;1.441;3.086;5.545
;Iso B41;4.653;20.536;10.510;5.010;2.797
;Iso Cil;18.700;30.756;30.905;20.485;17.271
;Iso 10 nM;18.990;5.630;9.417;6.493;19.540
;Iso 10 nM LNNA;15.154;9.721;8.970;5.569;7.277
;Iso 10 nM CBX;13.943;3.390;10.607;3.244;14.729
Fig. 8e;WT: CNP;10.693;14.644;11.439;6.715;12.566
;WT: ctrl;1.914;3.892;3.142;1.895;6.634
;WT: Iso;0.418;4.273;3.402;3.152;5.678
;WT: Iso B41;13.811;13.312;15.941;15.824;19.227
;WT Iso 10 nM;15.726;15.347;19.733;21.490;13.774
;WT: Iso Cil;14.783;12.923;16.024;15.712;20.640
;KO: Iso Cil;22.828;17.375;19.670;20.011;18.063
;KO: Iso 10 nM;11.911;5.659;7.034;5.532;7.142
;KO: Iso B41;10.127;5.636;6.808;5.809;5.219
;KO: Iso;2.991;2.617;2.365;3.726;2.741
;KO: ctrl;1.825;3.168;2.113;3.459;2.956
;KO: CNP;11.769;17.409;12.529;15.069;11.867
Fig. 8f;WT: 0 nM Iso;6.093;2.083;1.563;2.238;0.585
;WT: 1 nM Iso;3.132;1.053;1.821;4.568;0.911
;WT: 3 nM Iso;2.185;1.990;1.313;0.657;1.132
;WT: 10 nM Iso;10.720;17.110;18.939;15.118;12.606
;WT: 30 nM Iso;30.782;28.353;32.610;19.547;28.116
;WT: 100 nM Iso;29.151;26.350;26.753;24.751;29.228
;KO: 0 nM Iso;1.643;1.195;1.208;3.081;1.178
;KO: 1 nM Iso;1.815;3.247;1.052;1.017;1.029
;KO: 3 nM Iso;2.397;2.972;0.959;3.554;1.968
;KO: 10 nM Iso;12.356;5.429;1.537;10.202;5.842
;KO: 30 nM Iso;20.295;14.280;21.830;21.794;21.969
;KO: 100 nM Iso;22.643;23.332;20.492;22.156;24.965
